# Supplementary material for: Life‐history evolution in the orange‐tailed skink populations living in different climates
Source: Ecol Evol. 2024 Jun 18;14(6):e11521. doi: 10.1002/ece3.11521 (PMC11183905; doi:10.1002/ece3.11521)
Supplement: Supplementary file 1 — Data S1: [file ECE3-14-e11521-s001.xlsx]

## Sheet: Sayfa1
Specimen Number	Sex	SVL (mm)	Age (Years)	Climate
1	♂	109	5	Continental
2	♀	120	9	Continental
3	♀	135	13	Mediterranean
4	♀	110	5	Continental
5	♂	96	8	Continental
6	♂	159	12	Mediterranean
7	♂	131	14	Mediterranean
8	♀	129	8	Mediterranean
9	♀	142	10	Mediterranean
10	♀	133	14	Mediterranean
11	♂	113	13	Continental
12	Juv	59	2	Continental
13	♀	122	5	Mediterranean
14	♂	115	4	Continental
15	♂	124	5	Mediterranean
16	♀	114	13	Mediterranean
17	Juv	44	2	Mediterranean
18	Juv	50	2	Continental
19	♂	110	8	Mediterranean
20	♂	108	7	Mediterranean
21	♂	105	9	Continental
22	♂	111	10	Continental
23	♀	120	9	Continental
24	♀	85	7	Continental
25	♂	82	6	Continental
26	Juv	50	2	Continental
27	♂	125	8	Continental
28	♂	98	6	Continental
29	Juv	48	2	Continental
30	Juv	52	3	Continental
31	♀	134	9	Mediterranean
32	♀	129	7	Mediterranean
33	♂	143	11	Mediterranean
34	♀	150	6	Mediterranean
35	♀	105	4	Continental
36	Juv	50	2	Mediterranean
37	♂	100	7	Continental
38	♂	101	6	Continental
39	Juv	58	2	Continental
40	Juv	78	4	Mediterranean
41	♂	128	5	Mediterranean
42	♀	140	8	Continental
43	♀	130	8	Continental
44	♂	105	5	Continental
45	♂	120	6	Mediterranean
46	♀	100	4	Continental
47	♂	92	5	Continental
48	♂	113	5	Mediterranean
49	♀	143	7	Mediterranean
50	♀	139	6	Mediterranean
51	♂	145	10	Mediterranean
52	♀	136	7	Mediterranean
53	♀	128	16	Mediterranean
54	♂	95	4	Mediterranean
55	♀	94	5	Mediterranean
56	♂	125	8	Continental
57	♀	113	8	Continental
58	♂	99	5	Continental
59	♀	120	7	Continental
60	♂	128	6	Continental
61	♀	95	6	Continental
62	♂	113	7	Mediterranean
63	♀	123	9	Mediterranean
64	♀	88	5	Mediterranean
65	♀	102	4	Mediterranean
66	♂	103	7	Mediterranean
67	♂	90	4	Mediterranean
68	♀	77	5	Mediterranean
69	♀	99	4	Mediterranean
70	♀	156	9	Mediterranean
71	♀	141	8	Mediterranean
72	♀	150	8	Mediterranean
73	♂	112	7	Continental
74	♀	112	9	Continental
75	♂	96	6	Continental
76	♂	95	6	Continental
77	♀	173	11	Mediterranean
78	♀	168	9	Mediterranean
79	♂	160	18	Mediterranean
80	Juv	63	2	Mediterranean
81	Juv	60	2	Mediterranean
82	♂	166	10	Mediterranean
83	♀	93	9	Continental
84	♀	153	15	Continental
85	♀	152	12	Continental
86	♀	145	10	Continental
87	♂	135	7	Continental
88	♀	172	15	Mediterranean
